# Supplementary material for: Association of Blood Pressure Indices with Right and Left Cardio-Ankle Vascular Index (CAVI) and Its Mathematically Corrected Form (CAVI0) for the Evaluation of Atherosclerosis
Source: J Pers Med. 2022 Aug 26;12(9):1386. doi: 10.3390/jpm12091386 (PMC9501430; doi:10.3390/jpm12091386)
Supplement: Supplementary file 1 [file jpm-12-01386-s001.zip]

Archive with 1 entries (1 files):
- jpm-1812781-supplementary.pdf
